# Supplementary material for: B-Doped g-C3N4/Black TiO2 Z-Scheme Nanocomposites for Enhanced Visible-Light-Driven Photocatalytic Performance
Source: Nanomaterials (Basel). 2023 Jan 28;13(3):518. doi: 10.3390/nano13030518 (PMC9920186; doi:10.3390/nano13030518)
Supplement: Supplementary file 1 [file nanomaterials-13-00518-s001.zip]

Archive with 1 entries (1 files):
- nanomaterials-2163007-supplementary.pdf
